# Supplementary material for: ﻿Nine new spider species of Belisana Thorell, 1898 (Araneae, Pholcidae) from karst caves, with a list of species of the genus from Guizhou, southwestern China
Source: Zookeys. 2024 Oct 25;1216:265–302. doi: 10.3897/zookeys.1216.132561 (PMC11530764; doi:10.3897/zookeys.1216.132561)
Supplement: XML Treatment for Belisana [file zookeys.1216.132561-treatment1.xml]

<!DOCTYPE tp:taxon-treatment
  PUBLIC "-//TaxonX//DTD Taxonomic Treatment Publishing DTD v0 20100105//EN" "tax-treatment-NSO.dtd">
<tp:taxon-treatment xmlns:tp="http://www.plazi.org/taxpub"><tp:treatment-meta><kwd-group><label>Taxon classification</label><kwd>
              <named-content content-type="kingdom">Animalia</named-content>
            </kwd><kwd>
              <named-content content-type="order">Araneae</named-content>
            </kwd><kwd>
              <named-content content-type="family">Pholcidae</named-content>
            </kwd></kwd-group><mixed-citation publication-type="journal"><person-group><name><surname>Wang</surname><given-names>Bing</given-names></name><name><surname>Li</surname><given-names>Jinglin</given-names></name><name><surname>Li</surname><given-names>Shuqiang</given-names></name><name><surname>Yao</surname><given-names>Zhiyuan</given-names></name></person-group><article-title>﻿Nine new spider species of <italic><tp:taxon-name><tp:taxon-name-part taxon-name-part-type="genus" reg="Belisana">Belisana</tp:taxon-name-part></tp:taxon-name></italic> Thorell, 1898 (<tp:taxon-name><tp:taxon-name-part taxon-name-part-type="order">Araneae</tp:taxon-name-part></tp:taxon-name>, <tp:taxon-name><tp:taxon-name-part taxon-name-part-type="family">Pholcidae</tp:taxon-name-part></tp:taxon-name>) from karst caves, with a list of species of the genus from Guizhou, southwestern China</article-title><source>Zookeys</source><day>25</day><month>10</month><year>2024</year><volume>1216</volume><fpage>265</fpage><lpage>302</lpage><pub-id pub-id-type="doi">10.3897/zookeys.1216.132561</pub-id></mixed-citation></tp:treatment-meta><tp:nomenclature><label>﻿Genus</label><tp:taxon-name>
            <object-id xmlns:xlink="http://www.w3.org/1999/xlink" content-type="arpha" xlink:type="simple">F2FD569E-A592-550E-BE1D-AB9FDB88657A</object-id>
            <tp:taxon-name-part taxon-name-part-type="genus" reg="Belisana">Belisana</tp:taxon-name-part>
          </tp:taxon-name><tp:taxon-authority>Thorell, 1898</tp:taxon-authority></tp:nomenclature><tp:treatment-sec sec-type="type species" id="SECID0ECUAE"><title>Type species.</title><p><italic><tp:taxon-name><tp:taxon-name-part taxon-name-part-type="genus" reg="Belisana">Belisana</tp:taxon-name-part><tp:taxon-name-part taxon-name-part-type="species" reg="tauricornis">tauricornis</tp:taxon-name-part></tp:taxon-name></italic> Thorell, 1898.</p></tp:treatment-sec></tp:taxon-treatment>
