# Supplementary material for: ﻿Nine new spider species of Belisana Thorell, 1898 (Araneae, Pholcidae) from karst caves, with a list of species of the genus from Guizhou, southwestern China
Source: Zookeys. 2024 Oct 25;1216:265–302. doi: 10.3897/zookeys.1216.132561 (PMC11530764; doi:10.3897/zookeys.1216.132561)
Supplement: XML Treatment for Belisana nayong [file zookeys.1216.132561-treatment5.xml]

<!DOCTYPE tp:taxon-treatment
  PUBLIC "-//TaxonX//DTD Taxonomic Treatment Publishing DTD v0 20100105//EN" "tax-treatment-NSO.dtd">
<tp:taxon-treatment xmlns:tp="http://www.plazi.org/taxpub"><tp:treatment-meta><kwd-group><label>Taxon classification</label><kwd>
              <named-content content-type="kingdom">Animalia</named-content>
            </kwd><kwd>
              <named-content content-type="order">Araneae</named-content>
            </kwd><kwd>
              <named-content content-type="family">Pholcidae</named-content>
            </kwd></kwd-group><mixed-citation publication-type="journal"><person-group><name><surname>Wang</surname><given-names>Bing</given-names></name><name><surname>Li</surname><given-names>Jinglin</given-names></name><name><surname>Li</surname><given-names>Shuqiang</given-names></name><name><surname>Yao</surname><given-names>Zhiyuan</given-names></name></person-group><article-title>﻿Nine new spider species of <italic><tp:taxon-name><tp:taxon-name-part taxon-name-part-type="genus" reg="Belisana">Belisana</tp:taxon-name-part></tp:taxon-name></italic> Thorell, 1898 (<tp:taxon-name><tp:taxon-name-part taxon-name-part-type="order">Araneae</tp:taxon-name-part></tp:taxon-name>, <tp:taxon-name><tp:taxon-name-part taxon-name-part-type="family">Pholcidae</tp:taxon-name-part></tp:taxon-name>) from karst caves, with a list of species of the genus from Guizhou, southwestern China</article-title><source>Zookeys</source><day>25</day><month>10</month><year>2024</year><volume>1216</volume><fpage>265</fpage><lpage>302</lpage><pub-id pub-id-type="doi">10.3897/zookeys.1216.132561</pub-id></mixed-citation></tp:treatment-meta><tp:nomenclature><label>﻿</label><tp:taxon-name>
            <object-id xmlns:xlink="http://www.w3.org/1999/xlink" content-type="arpha" xlink:type="simple">C614FD4B-0E6A-5C84-A58B-BE06859E2EEA</object-id>
            <tp:taxon-name-part taxon-name-part-type="genus" reg="Belisana">Belisana</tp:taxon-name-part>
            <tp:taxon-name-part taxon-name-part-type="species" reg="nayong">nayong</tp:taxon-name-part>
            <object-id xmlns:xlink="http://www.w3.org/1999/xlink" content-type="zoobank" xlink:type="simple">https://zoobank.org/2374804C-1CDB-4013-885E-336618ED0D2B</object-id>
          </tp:taxon-name><tp:taxon-authority>Wang, S. Li &amp; Yao</tp:taxon-authority><tp:taxon-status xmlns:xlink="http://www.w3.org/1999/xlink" xlink:type="simple">sp. nov.</tp:taxon-status><xref ref-type="fig" rid="F8">Figs 8</xref><xref ref-type="fig" rid="F9">, 9</xref><xref ref-type="fig" rid="F22">, 22G, H</xref><xref ref-type="fig" rid="F24">, 24G, H</xref></tp:nomenclature><tp:treatment-sec sec-type="type material" id="SECID0EDGBG"><title>Type material.</title><p><bold><italic>Holotype</italic>: China</bold> • ♂; Guizhou, Bijie, Nayong County, Laosiba Town, Bailong Cave; <named-content xmlns:xlink="http://www.w3.org/1999/xlink" content-type="dwc:verbatimCoordinates" xlink:type="simple"><named-content content-type="geo-json" specific-use="{&#34;type&#34;:&#34;Point&#34;,&#34;coordinates&#34;:[105.520367,26.836100]}" id="NCID0ERGBG" xlink:type="simple">26°50.166'N, 105°31.222'E</named-content></named-content>; alt. 1468 m; 27 Apr. 2007; J. Liu &amp; Y. Lin leg.; <named-content xmlns:xlink="http://www.w3.org/1999/xlink" content-type="dwc:institutional_code" xlink:title="Institute of Zoology, Chinese Academy of Sciences" xlink:href="http://grbio.org/institution/institute-zoology-chinese-academy-sciences" xlink:type="simple">IZCAS</named-content>-Ar45198. <bold><italic>Paratypes</italic>: China</bold> • 3♂; same data as for holotype; <named-content xmlns:xlink="http://www.w3.org/1999/xlink" content-type="dwc:institutional_code" xlink:title="Institute of Zoology, Chinese Academy of Sciences" xlink:href="http://grbio.org/institution/institute-zoology-chinese-academy-sciences" xlink:type="simple">IZCAS</named-content>-Ar45199–201 • 4♀; same data as for holotype; <named-content xmlns:xlink="http://www.w3.org/1999/xlink" content-type="dwc:institutional_code" xlink:title="Institute of Zoology, Chinese Academy of Sciences" xlink:href="http://grbio.org/institution/institute-zoology-chinese-academy-sciences" xlink:type="simple">IZCAS</named-content>-Ar45202–05.</p></tp:treatment-sec><tp:treatment-sec sec-type="diagnosis" id="SECID0EGHBG"><title>Diagnosis.</title><p>The new species resembles <italic><tp:taxon-name><tp:taxon-name-part taxon-name-part-type="genus" reg="Belisana">B.</tp:taxon-name-part><tp:taxon-name-part taxon-name-part-type="species" reg="yongcong">yongcong</tp:taxon-name-part></tp:taxon-name></italic> sp. nov. (Figs <xref ref-type="fig" rid="F14">14</xref>, <xref ref-type="fig" rid="F15">15</xref>, <xref ref-type="fig" rid="F23">23A, B</xref>, <xref ref-type="fig" rid="F25">25C, D</xref>) by having similar bulbal apophysis (hooked; Fig. <xref ref-type="fig" rid="F9">9C</xref>) and vulva (anterior arch ridge-shaped, pore plates curved, long elliptic and 8× longer than wide; Figs <xref ref-type="fig" rid="F9">9B</xref>, <xref ref-type="fig" rid="F24">24H</xref>), but can be distinguished by procursus with pointed ventro-subdistal membranous process (arrow 1 in Figs <xref ref-type="fig" rid="F8">8C</xref>, <xref ref-type="fig" rid="F22">22G</xref> vs blunt), by male cheliceral distal apophyses pointing inwards (<abbrev xmlns:xlink="http://www.w3.org/1999/xlink" xlink:title="distal apophysis" id="ABBRID0E2IBG" xlink:type="simple">da</abbrev> in Fig. <xref ref-type="fig" rid="F9">9D</xref> vs outwards), and by epigyne with postero-median pockets (<abbrev xmlns:xlink="http://www.w3.org/1999/xlink" xlink:title="epigynal pocket" id="ABBRID0EDJBG" xlink:type="simple">ep</abbrev> in Figs <xref ref-type="fig" rid="F9">9A</xref>, <xref ref-type="fig" rid="F24">24G</xref> vs lateral).</p><fig id="F8" position="float" orientation="portrait"><object-id xmlns:xlink="http://www.w3.org/1999/xlink" content-type="doi" xlink:type="simple">10.3897/zookeys.1216.132561.figure8</object-id><object-id xmlns:xlink="http://www.w3.org/1999/xlink" content-type="arpha" xlink:type="simple">6752D32F-FCBA-5C26-A6DE-DEA38A220FE6</object-id><label>Figure 8.</label><caption><p><italic><tp:taxon-name><tp:taxon-name-part taxon-name-part-type="genus" reg="Belisana">Belisana</tp:taxon-name-part><tp:taxon-name-part taxon-name-part-type="species" reg="nayong">nayong</tp:taxon-name-part></tp:taxon-name></italic> sp. nov., holotype male <bold>A, B</bold> palp (<bold>A</bold> prolateral view <bold>B</bold> retrolateral view, arrow 1 points at ventral apophysis, arrow 2 points at retrolatero-proximal protrusion) <bold>C, D</bold> distal part of procursus (<bold>C</bold> prolateral view, arrow 1 points at ventro-subdistal membranous process, arrow 2 points at prolatero-distal membranous lamella, arrow 3 points at dorso-distal spine <bold>D</bold> retrolateral view). Abbreviations: b = bulb, <abbrev xmlns:xlink="http://www.w3.org/1999/xlink" xlink:title="bulbal apophysis" id="ABBRID0EOKBG" xlink:type="simple">ba</abbrev> = bulbal apophysis, e = embolus, f = flap, <abbrev xmlns:xlink="http://www.w3.org/1999/xlink" xlink:title="procursus" id="ABBRID0ESKBG" xlink:type="simple">pr</abbrev> = procursus. Scale bars: 0.20 (<bold>A, B</bold>); 0.05 (<bold>C, D</bold>).</p></caption><graphic xmlns:xlink="http://www.w3.org/1999/xlink" xlink:href="zookeys-1216-265_article-132561__-g008.jpg" position="float" orientation="portrait" xlink:type="simple" id="oo_1161053.jpg"><uri content-type="original_file" xlink:type="simple">https://binary.pensoft.net/fig/1161053</uri></graphic></fig><fig id="F9" position="float" orientation="portrait"><object-id xmlns:xlink="http://www.w3.org/1999/xlink" content-type="doi" xlink:type="simple">10.3897/zookeys.1216.132561.figure9</object-id><object-id xmlns:xlink="http://www.w3.org/1999/xlink" content-type="arpha" xlink:type="simple">E7E2804A-FFE5-53D5-BCA3-CBB4E1A6AF64</object-id><label>Figure 9.</label><caption><p><italic><tp:taxon-name><tp:taxon-name-part taxon-name-part-type="genus" reg="Belisana">Belisana</tp:taxon-name-part><tp:taxon-name-part taxon-name-part-type="species" reg="nayong">nayong</tp:taxon-name-part></tp:taxon-name></italic> sp. nov., holotype male (<bold>C–F</bold>) and paratype female (<bold>A, B, G, H</bold>) <bold>A</bold> epigyne, ventral view <bold>B</bold> vulva, dorsal view <bold>C</bold> bulb, prolateral view <bold>D</bold> chelicerae, frontal view <bold>E–H</bold> habitus (<bold>E, G</bold> dorsal view <bold>F</bold> lateral view <bold>H</bold> ventral view). Abbreviations: <abbrev xmlns:xlink="http://www.w3.org/1999/xlink" xlink:title="anterior arch" id="ABBRID0EGMBG" xlink:type="simple">aa</abbrev> = anterior arch, b = bulb, <abbrev xmlns:xlink="http://www.w3.org/1999/xlink" xlink:title="bulbal apophysis" id="ABBRID0EKMBG" xlink:type="simple">ba</abbrev> = bulbal apophysis, <abbrev xmlns:xlink="http://www.w3.org/1999/xlink" xlink:title="distal apophysis" id="ABBRID0EOMBG" xlink:type="simple">da</abbrev> = distal apophysis, e = embolus, <abbrev xmlns:xlink="http://www.w3.org/1999/xlink" xlink:title="epigynal pocket" id="ABBRID0ESMBG" xlink:type="simple">ep</abbrev> = epigynal pocket, <abbrev xmlns:xlink="http://www.w3.org/1999/xlink" xlink:title="proximo-lateral apophysis" id="ABBRID0EWMBG" xlink:type="simple">pa</abbrev> = proximo-lateral apophysis, <abbrev xmlns:xlink="http://www.w3.org/1999/xlink" xlink:title="pore plate" id="ABBRID0E1MBG" xlink:type="simple">pp</abbrev> = pore plate. Scale bars: 0.05 (<bold>A–D</bold>); 0.40 (<bold>E–H</bold>).</p></caption><graphic xmlns:xlink="http://www.w3.org/1999/xlink" xlink:href="zookeys-1216-265_article-132561__-g009.jpg" position="float" orientation="portrait" xlink:type="simple" id="oo_1161054.jpg"><uri content-type="original_file" xlink:type="simple">https://binary.pensoft.net/fig/1161054</uri></graphic></fig></tp:treatment-sec><tp:treatment-sec sec-type="description" id="SECID0EHNBG"><title>Description.</title><p><bold>Male</bold> (<bold>holotype</bold>): Total length 2.33 (2.50 with clypeus), prosoma 0.86 long, 0.89 wide, opisthosoma 1.47 long, 1.15 wide. Leg I: 31.51 (8.33, 0.42, 7.82, 13.08, 1.86), leg II missing, leg III: 19.77 (5.08, 0.39, 5.04, 7.88, 1.38), leg IV missing; tibia I <abbrev xmlns:xlink="http://www.w3.org/1999/xlink" xlink:title="length/diameter" id="ABBRID0ERNBG" xlink:type="simple">L/d</abbrev>: 89. Eye interdistances and diameters: <abbrev xmlns:xlink="http://www.w3.org/1999/xlink" xlink:title="posterior median eye" id="ABBRID0EVNBG" xlink:type="simple">PME</abbrev>–<abbrev xmlns:xlink="http://www.w3.org/1999/xlink" xlink:title="posterior median eye" id="ABBRID0EZNBG" xlink:type="simple">PME</abbrev> 0.10, <abbrev xmlns:xlink="http://www.w3.org/1999/xlink" xlink:title="posterior median eye" id="ABBRID0E4NBG" xlink:type="simple">PME</abbrev> 0.10, <abbrev xmlns:xlink="http://www.w3.org/1999/xlink" xlink:title="posterior median eye" id="ABBRID0EBOBG" xlink:type="simple">PME</abbrev>–<abbrev xmlns:xlink="http://www.w3.org/1999/xlink" xlink:title="anterior lateral eye" id="ABBRID0EFOBG" xlink:type="simple">ALE</abbrev> 0.02. Sternum width/length: 0.68/0.64. Habitus as in Fig. <xref ref-type="fig" rid="F9">9E, F</xref>. Dorsal shield of prosoma yellowish, with brown radiating marks; clypeus brown; sternum yellowish. Legs whitish, without darker rings. Opisthosoma yellowish, without spots. Thoracic furrow absent. Clypeus unmodified. Chelicerae with pair of proximo-lateral apophyses (<abbrev xmlns:xlink="http://www.w3.org/1999/xlink" xlink:title="proximo-lateral apophysis" id="ABBRID0ENOBG" xlink:type="simple">pa</abbrev> in Fig. <xref ref-type="fig" rid="F9">9D</xref>) and pair of curved distal apophyses (distance between tips: 0.02; <abbrev xmlns:xlink="http://www.w3.org/1999/xlink" xlink:title="distal apophysis" id="ABBRID0EVOBG" xlink:type="simple">da</abbrev> in Fig. <xref ref-type="fig" rid="F9">9D</xref>). Palp as in Fig. <xref ref-type="fig" rid="F8">8A, B</xref>; trochanter with ventral apophysis (as long as wide, arrow 1 in Fig. <xref ref-type="fig" rid="F8">8B</xref>); femur with retrolatero-proximal protrusion (arrow 2 in Fig. <xref ref-type="fig" rid="F8">8B</xref>); procursus simple proximally but complex distally, with ventro-subdistal membranous process (arrow 1 in Figs <xref ref-type="fig" rid="F8">8C</xref>, <xref ref-type="fig" rid="F22">22G</xref>), prolatero-distal membranous lamella (arrow 2 in Figs <xref ref-type="fig" rid="F8">8C</xref>, <xref ref-type="fig" rid="F22">22G</xref>) bearing proximally sclerotized part, dorso-distal spine (arrow 3 in Figs <xref ref-type="fig" rid="F8">8C</xref>, <xref ref-type="fig" rid="F22">22G</xref>), and retrolateral membranous flap (f in Figs <xref ref-type="fig" rid="F8">8D</xref>, <xref ref-type="fig" rid="F22">22H</xref>); bulb with hooked apophysis (<abbrev xmlns:xlink="http://www.w3.org/1999/xlink" xlink:title="bulbal apophysis" id="ABBRID0EJQBG" xlink:type="simple">ba</abbrev> in Fig. <xref ref-type="fig" rid="F9">9C</xref>) and simple embolus (e in Fig. <xref ref-type="fig" rid="F9">9C</xref>). Retrolateral trichobothria on tibia I at 4% proximally; legs with short vertical setae on metatarsi; tarsus I with 18 distinct pseudosegments.</p><p><bold>Female</bold> (<bold>paratype</bold>, <named-content xmlns:xlink="http://www.w3.org/1999/xlink" content-type="dwc:institutional_code" xlink:title="Institute of Zoology, Chinese Academy of Sciences" xlink:href="http://grbio.org/institution/institute-zoology-chinese-academy-sciences" xlink:type="simple">IZCAS</named-content>-Ar45202): Similar to male, habitus as in Fig. <xref ref-type="fig" rid="F9">9G, H</xref>. Total length 2.47 (2.67 with clypeus), prosoma 0.81 long, 0.88 wide, opisthosoma 1.66 long, 1.40 wide; tibia I: 4.65; tibia I <abbrev xmlns:xlink="http://www.w3.org/1999/xlink" xlink:title="length/diameter" id="ABBRID0EDRBG" xlink:type="simple">L/d</abbrev>: 58. Eye interdistances and diameters: <abbrev xmlns:xlink="http://www.w3.org/1999/xlink" xlink:title="posterior median eye" id="ABBRID0EHRBG" xlink:type="simple">PME</abbrev>–<abbrev xmlns:xlink="http://www.w3.org/1999/xlink" xlink:title="posterior median eye" id="ABBRID0ELRBG" xlink:type="simple">PME</abbrev> 0.11, <abbrev xmlns:xlink="http://www.w3.org/1999/xlink" xlink:title="posterior median eye" id="ABBRID0EPRBG" xlink:type="simple">PME</abbrev> 0.10, <abbrev xmlns:xlink="http://www.w3.org/1999/xlink" xlink:title="posterior median eye" id="ABBRID0ETRBG" xlink:type="simple">PME</abbrev>–<abbrev xmlns:xlink="http://www.w3.org/1999/xlink" xlink:title="anterior lateral eye" id="ABBRID0EXRBG" xlink:type="simple">ALE</abbrev> 0.02. Sternum width/length: 0.68/0.64. Epigyne simple and flat, posteriorly curved, with pair of postero-median pockets 0.02 apart (<abbrev xmlns:xlink="http://www.w3.org/1999/xlink" xlink:title="epigynal pocket" id="ABBRID0E2RBG" xlink:type="simple">ep</abbrev> in Figs <xref ref-type="fig" rid="F9">9A</xref>, <xref ref-type="fig" rid="F24">24G</xref>). Vulva with ridge-shaped anterior arch (<abbrev xmlns:xlink="http://www.w3.org/1999/xlink" xlink:title="anterior arch" id="ABBRID0EHSBG" xlink:type="simple">aa</abbrev> in Figs <xref ref-type="fig" rid="F9">9B</xref>, <xref ref-type="fig" rid="F24">24H</xref>) and pair of curved, long elliptic pore plates (8× longer than wide, <abbrev xmlns:xlink="http://www.w3.org/1999/xlink" xlink:title="pore plate" id="ABBRID0ETSBG" xlink:type="simple">pp</abbrev> in Figs <xref ref-type="fig" rid="F9">9B</xref>, <xref ref-type="fig" rid="F24">24H</xref>).</p></tp:treatment-sec><tp:treatment-sec sec-type="variation" id="SECID0E6SBG"><title>Variation.</title><p>Tibia I in three male paratypes (<named-content xmlns:xlink="http://www.w3.org/1999/xlink" content-type="dwc:institutional_code" xlink:title="Institute of Zoology, Chinese Academy of Sciences" xlink:href="http://grbio.org/institution/institute-zoology-chinese-academy-sciences" xlink:type="simple">IZCAS</named-content>-Ar45199–201): 6.15, 6.35, 6.50. Tibia I in the other three female paratypes (<named-content xmlns:xlink="http://www.w3.org/1999/xlink" content-type="dwc:institutional_code" xlink:title="Institute of Zoology, Chinese Academy of Sciences" xlink:href="http://grbio.org/institution/institute-zoology-chinese-academy-sciences" xlink:type="simple">IZCAS</named-content>-Ar45203–05): 4.45, 4.50, 4.74.</p></tp:treatment-sec><tp:treatment-sec sec-type="habitat" id="SECID0ENTBG"><title>Habitat.</title><p>The species was found in the dark zone inside the cave.</p></tp:treatment-sec><tp:treatment-sec sec-type="distribution" id="SECID0ESTBG"><title>Distribution.</title><p>China (Guizhou, type locality; Fig. <xref ref-type="fig" rid="F1">1</xref>).</p></tp:treatment-sec><tp:treatment-sec sec-type="etymology" id="SECID0E3TBG"><title>Etymology.</title><p>The specific name refers to the type locality; noun in apposition.</p></tp:treatment-sec><tp:treatment-sec><!--Section generated to contain objects referenced in tp:taxon-treatment.--><fig id="F22" position="float" orientation="portrait"><object-id xmlns:xlink="http://www.w3.org/1999/xlink" content-type="doi" xlink:type="simple">10.3897/zookeys.1216.132561.figure22</object-id><object-id xmlns:xlink="http://www.w3.org/1999/xlink" content-type="arpha" xlink:type="simple">C680BFAB-A54E-5B2F-9269-CA347C546826</object-id><label>Figure 22.</label><caption><p>Procursus in prolateral and retrolateral views (The arrows point at the same structures as those shown in the photos of each species) <bold>A, B</bold><italic><tp:taxon-name><tp:taxon-name-part taxon-name-part-type="genus" reg="Belisana">Belisana</tp:taxon-name-part><tp:taxon-name-part taxon-name-part-type="species" reg="bijie">bijie</tp:taxon-name-part></tp:taxon-name></italic> sp. nov. <bold>C, D</bold><italic><tp:taxon-name><tp:taxon-name-part taxon-name-part-type="genus" reg="Belisana">B.</tp:taxon-name-part><tp:taxon-name-part taxon-name-part-type="species" reg="liupanshui">liupanshui</tp:taxon-name-part></tp:taxon-name></italic> sp. nov. <bold>E, F</bold><italic><tp:taxon-name><tp:taxon-name-part taxon-name-part-type="genus" reg="Belisana">B.</tp:taxon-name-part><tp:taxon-name-part taxon-name-part-type="species" reg="majiang">majiang</tp:taxon-name-part></tp:taxon-name></italic> sp. nov. <bold>G, H</bold><italic><tp:taxon-name><tp:taxon-name-part taxon-name-part-type="genus" reg="Belisana">B.</tp:taxon-name-part><tp:taxon-name-part taxon-name-part-type="species" reg="nayong">nayong</tp:taxon-name-part></tp:taxon-name></italic> sp. nov. <bold>I, J</bold><italic><tp:taxon-name><tp:taxon-name-part taxon-name-part-type="genus" reg="Belisana">B.</tp:taxon-name-part><tp:taxon-name-part taxon-name-part-type="species" reg="qixingguan">qixingguan</tp:taxon-name-part></tp:taxon-name></italic> sp. nov. <bold>K, L</bold><italic><tp:taxon-name><tp:taxon-name-part taxon-name-part-type="genus" reg="Belisana">B.</tp:taxon-name-part><tp:taxon-name-part taxon-name-part-type="species" reg="xiuwen">xiuwen</tp:taxon-name-part></tp:taxon-name></italic> sp. nov. Abbreviation: f = flap. Scale bars: 0.10.</p></caption><graphic xmlns:xlink="http://www.w3.org/1999/xlink" xlink:href="zookeys-1216-265_article-132561__-g022.jpg" position="float" orientation="portrait" xlink:type="simple" id="oo_1161067.jpg"><uri content-type="original_file" xlink:type="simple">https://binary.pensoft.net/fig/1161067</uri></graphic></fig><fig id="F24" position="float" orientation="portrait"><object-id xmlns:xlink="http://www.w3.org/1999/xlink" content-type="doi" xlink:type="simple">10.3897/zookeys.1216.132561.figure24</object-id><object-id xmlns:xlink="http://www.w3.org/1999/xlink" content-type="arpha" xlink:type="simple">0CD23808-6495-57CE-817A-84581C1499A1</object-id><label>Figure 24.</label><caption><p>Female genitalia in ventral and dorsal views <bold>A, B</bold><italic><tp:taxon-name><tp:taxon-name-part taxon-name-part-type="genus" reg="Belisana">Belisana</tp:taxon-name-part><tp:taxon-name-part taxon-name-part-type="species" reg="bijie">bijie</tp:taxon-name-part></tp:taxon-name></italic> sp. nov., arrow points at lateral sclerite <bold>C, D</bold><italic><tp:taxon-name><tp:taxon-name-part taxon-name-part-type="genus" reg="Belisana">B.</tp:taxon-name-part><tp:taxon-name-part taxon-name-part-type="species" reg="liupanshui">liupanshui</tp:taxon-name-part></tp:taxon-name></italic> sp. nov., arrow points at lateral sclerite <bold>E, F</bold><italic><tp:taxon-name><tp:taxon-name-part taxon-name-part-type="genus" reg="Belisana">B.</tp:taxon-name-part><tp:taxon-name-part taxon-name-part-type="species" reg="majiang">majiang</tp:taxon-name-part></tp:taxon-name></italic> sp. nov. <bold>G, H</bold><italic><tp:taxon-name><tp:taxon-name-part taxon-name-part-type="genus" reg="Belisana">B.</tp:taxon-name-part><tp:taxon-name-part taxon-name-part-type="species" reg="nayong">nayong</tp:taxon-name-part></tp:taxon-name></italic> sp. nov <bold>I, J</bold><italic><tp:taxon-name><tp:taxon-name-part taxon-name-part-type="genus" reg="Belisana">B.</tp:taxon-name-part><tp:taxon-name-part taxon-name-part-type="species" reg="qixingguan">qixingguan</tp:taxon-name-part></tp:taxon-name></italic> sp. nov., arrow points at sclerotized protrusion. Abbreviations: <abbrev xmlns:xlink="http://www.w3.org/1999/xlink" xlink:title="anterior arch" id="ABBRID0ETKCI" xlink:type="simple">aa</abbrev> = anterior arch, <abbrev xmlns:xlink="http://www.w3.org/1999/xlink" xlink:title="epigynal pocket" id="ABBRID0EXKCI" xlink:type="simple">ep</abbrev> = epigynal pocket, <abbrev xmlns:xlink="http://www.w3.org/1999/xlink" xlink:title="pore plate" id="ABBRID0E2KCI" xlink:type="simple">pp</abbrev> = pore plate. Scale bars: 0.10.</p></caption><graphic xmlns:xlink="http://www.w3.org/1999/xlink" xlink:href="zookeys-1216-265_article-132561__-g024.jpg" position="float" orientation="portrait" xlink:type="simple" id="oo_1161069.jpg"><uri content-type="original_file" xlink:type="simple">https://binary.pensoft.net/fig/1161069</uri></graphic></fig><fig id="F14" position="float" orientation="portrait"><object-id xmlns:xlink="http://www.w3.org/1999/xlink" content-type="doi" xlink:type="simple">10.3897/zookeys.1216.132561.figure14</object-id><object-id xmlns:xlink="http://www.w3.org/1999/xlink" content-type="arpha" xlink:type="simple">5F656357-BA10-542A-A335-57B3191C9436</object-id><label>Figure 14.</label><caption><p><italic><tp:taxon-name><tp:taxon-name-part taxon-name-part-type="genus" reg="Belisana">Belisana</tp:taxon-name-part><tp:taxon-name-part taxon-name-part-type="species" reg="yongcong">yongcong</tp:taxon-name-part></tp:taxon-name></italic> sp. nov., holotype male <bold>A, B</bold> palp (<bold>A</bold> prolateral view <bold>B</bold> retrolateral view, arrow 1 points at ventral apophysis, arrow 2 points at retrolatero-proximal protrusion) <bold>C, D</bold> distal part of procursus (<bold>C</bold> prolateral view, arrow 1 points at ventro-subdistal membranous lamella, arrow 2 points at prolatero-distal membranous lamella, arrow 3 points at sclerotized dorso-subdistal apophysis <bold>D</bold> retrolateral view). Abbreviations: b = bulb, <abbrev xmlns:xlink="http://www.w3.org/1999/xlink" xlink:title="bulbal apophysis" id="ABBRID0ETYAI" xlink:type="simple">ba</abbrev> = bulbal apophysis, e = embolus, f = flap, <abbrev xmlns:xlink="http://www.w3.org/1999/xlink" xlink:title="procursus" id="ABBRID0EXYAI" xlink:type="simple">pr</abbrev> = procursus. Scale bars: 0.10 (<bold>A, B</bold>); 0.02 (<bold>C, D</bold>).</p></caption><graphic xmlns:xlink="http://www.w3.org/1999/xlink" xlink:href="zookeys-1216-265_article-132561__-g014.jpg" position="float" orientation="portrait" xlink:type="simple" id="oo_1161059.jpg"><uri content-type="original_file" xlink:type="simple">https://binary.pensoft.net/fig/1161059</uri></graphic></fig><fig id="F15" position="float" orientation="portrait"><object-id xmlns:xlink="http://www.w3.org/1999/xlink" content-type="doi" xlink:type="simple">10.3897/zookeys.1216.132561.figure15</object-id><object-id xmlns:xlink="http://www.w3.org/1999/xlink" content-type="arpha" xlink:type="simple">13B34B84-B654-5554-97FE-D90C46E63039</object-id><label>Figure 15.</label><caption><p><italic><tp:taxon-name><tp:taxon-name-part taxon-name-part-type="genus" reg="Belisana">Belisana</tp:taxon-name-part><tp:taxon-name-part taxon-name-part-type="species" reg="yongcong">yongcong</tp:taxon-name-part></tp:taxon-name></italic> sp. nov., holotype male (<bold>C–F</bold>) and paratype female (<bold>A, B, G, H</bold>) <bold>A</bold> epigyne, ventral view <bold>B</bold> vulva, dorsal view <bold>C</bold> bulb, prolateral view <bold>D</bold> chelicerae, frontal view <bold>E–H</bold> habitus (<bold>E, G</bold> dorsal view <bold>F</bold> lateral view <bold>H</bold> ventral view). Abbreviations: <abbrev xmlns:xlink="http://www.w3.org/1999/xlink" xlink:title="anterior arch" id="ABBRID0EL1AI" xlink:type="simple">aa</abbrev> = anterior arch, b = bulb, <abbrev xmlns:xlink="http://www.w3.org/1999/xlink" xlink:title="bulbal apophysis" id="ABBRID0EP1AI" xlink:type="simple">ba</abbrev> = bulbal apophysis, <abbrev xmlns:xlink="http://www.w3.org/1999/xlink" xlink:title="distal apophysis" id="ABBRID0ET1AI" xlink:type="simple">da</abbrev> = distal apophysis, e = embolus, <abbrev xmlns:xlink="http://www.w3.org/1999/xlink" xlink:title="epigynal pocket" id="ABBRID0EX1AI" xlink:type="simple">ep</abbrev> = epigynal pocket, <abbrev xmlns:xlink="http://www.w3.org/1999/xlink" xlink:title="proximo-lateral apophysis" id="ABBRID0E21AI" xlink:type="simple">pa</abbrev> = proximo-lateral apophysis, <abbrev xmlns:xlink="http://www.w3.org/1999/xlink" xlink:title="pore plate" id="ABBRID0E61AI" xlink:type="simple">pp</abbrev> = pore plate. Scale bars: 0.10 (<bold>A–D</bold>); 0.40 (<bold>E–H</bold>).</p></caption><graphic xmlns:xlink="http://www.w3.org/1999/xlink" xlink:href="zookeys-1216-265_article-132561__-g015.jpg" position="float" orientation="portrait" xlink:type="simple" id="oo_1161060.jpg"><uri content-type="original_file" xlink:type="simple">https://binary.pensoft.net/fig/1161060</uri></graphic></fig><fig id="F23" position="float" orientation="portrait"><object-id xmlns:xlink="http://www.w3.org/1999/xlink" content-type="doi" xlink:type="simple">10.3897/zookeys.1216.132561.figure23</object-id><object-id xmlns:xlink="http://www.w3.org/1999/xlink" content-type="arpha" xlink:type="simple">28FFF4C8-FB0E-57DD-8A0C-948DAB19E5F1</object-id><label>Figure 23.</label><caption><p>Procursus in prolateral and retrolateral views (The arrows point at the same structures as those shown in the photos of each species) <bold>A, B</bold><italic><tp:taxon-name><tp:taxon-name-part taxon-name-part-type="genus" reg="Belisana">Belisana</tp:taxon-name-part><tp:taxon-name-part taxon-name-part-type="species" reg="yongcong">yongcong</tp:taxon-name-part></tp:taxon-name></italic> sp. nov. <bold>C, D</bold><italic><tp:taxon-name><tp:taxon-name-part taxon-name-part-type="genus" reg="Belisana">B.</tp:taxon-name-part><tp:taxon-name-part taxon-name-part-type="species" reg="zhangi">zhangi</tp:taxon-name-part></tp:taxon-name></italic> Tong &amp; Li, 2007 <bold>E, F</bold><italic><tp:taxon-name><tp:taxon-name-part taxon-name-part-type="genus" reg="Belisana">B.</tp:taxon-name-part><tp:taxon-name-part taxon-name-part-type="species" reg="zhouxi">zhouxi</tp:taxon-name-part></tp:taxon-name></italic> sp. nov. <bold>G, H</bold><italic><tp:taxon-name><tp:taxon-name-part taxon-name-part-type="genus" reg="Belisana">B.</tp:taxon-name-part><tp:taxon-name-part taxon-name-part-type="species" reg="zunyi">zunyi</tp:taxon-name-part></tp:taxon-name></italic> sp. nov. Abbreviation: f = flap. Scale bars: 0.10.</p></caption><graphic xmlns:xlink="http://www.w3.org/1999/xlink" xlink:href="zookeys-1216-265_article-132561__-g023.jpg" position="float" orientation="portrait" xlink:type="simple" id="oo_1161068.jpg"><uri content-type="original_file" xlink:type="simple">https://binary.pensoft.net/fig/1161068</uri></graphic></fig><fig id="F25" position="float" orientation="portrait"><object-id xmlns:xlink="http://www.w3.org/1999/xlink" content-type="doi" xlink:type="simple">10.3897/zookeys.1216.132561.figure25</object-id><object-id xmlns:xlink="http://www.w3.org/1999/xlink" content-type="arpha" xlink:type="simple">0C3BCBB5-1366-5FAD-8E74-FF7C0410794E</object-id><label>Figure 25.</label><caption><p>Female genitalia in ventral and dorsal views <bold>A, B</bold><italic><tp:taxon-name><tp:taxon-name-part taxon-name-part-type="genus" reg="Belisana">Belisana</tp:taxon-name-part><tp:taxon-name-part taxon-name-part-type="species" reg="xiuwen">xiuwen</tp:taxon-name-part></tp:taxon-name></italic> sp. nov. <bold>C, D</bold><italic><tp:taxon-name><tp:taxon-name-part taxon-name-part-type="genus" reg="Belisana">B.</tp:taxon-name-part><tp:taxon-name-part taxon-name-part-type="species" reg="yongcong">yongcong</tp:taxon-name-part></tp:taxon-name></italic> sp. nov. <bold>E, F</bold><italic><tp:taxon-name><tp:taxon-name-part taxon-name-part-type="genus" reg="Belisana">B.</tp:taxon-name-part><tp:taxon-name-part taxon-name-part-type="species" reg="zhangi">zhangi</tp:taxon-name-part></tp:taxon-name></italic> Tong &amp; Li, 2007 <bold>G, H</bold><italic><tp:taxon-name><tp:taxon-name-part taxon-name-part-type="genus" reg="Belisana">B.</tp:taxon-name-part><tp:taxon-name-part taxon-name-part-type="species" reg="zhouxi">zhouxi</tp:taxon-name-part></tp:taxon-name></italic> sp. nov. <bold>I, J</bold><italic><tp:taxon-name><tp:taxon-name-part taxon-name-part-type="genus" reg="Belisana">B.</tp:taxon-name-part><tp:taxon-name-part taxon-name-part-type="species" reg="zunyi">zunyi</tp:taxon-name-part></tp:taxon-name></italic> sp. nov. Abbreviations: <abbrev xmlns:xlink="http://www.w3.org/1999/xlink" xlink:title="anterior arch" id="ABBRID0ENNCI" xlink:type="simple">aa</abbrev> = anterior arch, <abbrev xmlns:xlink="http://www.w3.org/1999/xlink" xlink:title="epigynal pocket" id="ABBRID0ERNCI" xlink:type="simple">ep</abbrev> = epigynal pocket, <abbrev xmlns:xlink="http://www.w3.org/1999/xlink" xlink:title="pore plate" id="ABBRID0EVNCI" xlink:type="simple">pp</abbrev> = pore plate. Scale bars: 0.10.</p></caption><graphic xmlns:xlink="http://www.w3.org/1999/xlink" xlink:href="zookeys-1216-265_article-132561__-g025.jpg" position="float" orientation="portrait" xlink:type="simple" id="oo_1161070.jpg"><uri content-type="original_file" xlink:type="simple">https://binary.pensoft.net/fig/1161070</uri></graphic></fig><fig id="F1" position="float" orientation="portrait"><object-id xmlns:xlink="http://www.w3.org/1999/xlink" content-type="doi" xlink:type="simple">10.3897/zookeys.1216.132561.figure1</object-id><object-id xmlns:xlink="http://www.w3.org/1999/xlink" content-type="arpha" xlink:type="simple">F748F383-F6DF-5279-A311-340488162760</object-id><label>Figure 1.</label><caption><p>Distribution records of the <italic><tp:taxon-name><tp:taxon-name-part taxon-name-part-type="genus" reg="Belisana">Belisana</tp:taxon-name-part></tp:taxon-name></italic> species from Guizhou, China <bold>1</bold><italic><tp:taxon-name><tp:taxon-name-part taxon-name-part-type="genus" reg="Belisana">Belisana</tp:taxon-name-part><tp:taxon-name-part taxon-name-part-type="species" reg="bijie">bijie</tp:taxon-name-part></tp:taxon-name></italic> sp. nov. <bold>2</bold><italic><tp:taxon-name><tp:taxon-name-part taxon-name-part-type="genus" reg="Belisana">B.</tp:taxon-name-part><tp:taxon-name-part taxon-name-part-type="species" reg="daji">daji</tp:taxon-name-part></tp:taxon-name></italic> Chen, Zhang &amp; Zhu, 2009 <bold>3</bold><italic><tp:taxon-name><tp:taxon-name-part taxon-name-part-type="genus" reg="Belisana">B.</tp:taxon-name-part><tp:taxon-name-part taxon-name-part-type="species" reg="douqing">douqing</tp:taxon-name-part></tp:taxon-name></italic> Chen, Zhang &amp; Zhu, 2009 <bold>4</bold><italic><tp:taxon-name><tp:taxon-name-part taxon-name-part-type="genus" reg="Belisana">B.</tp:taxon-name-part><tp:taxon-name-part taxon-name-part-type="species" reg="galeiformis">galeiformis</tp:taxon-name-part></tp:taxon-name></italic> Zhang &amp; Peng, 2011 <bold>5</bold><italic><tp:taxon-name><tp:taxon-name-part taxon-name-part-type="genus" reg="Belisana">B.</tp:taxon-name-part><tp:taxon-name-part taxon-name-part-type="species" reg="lii">lii</tp:taxon-name-part></tp:taxon-name></italic> Chen, Yu &amp; Guo, 2016 <bold>6</bold><italic><tp:taxon-name><tp:taxon-name-part taxon-name-part-type="genus" reg="Belisana">B.</tp:taxon-name-part><tp:taxon-name-part taxon-name-part-type="species" reg="liupanshui">liupanshui</tp:taxon-name-part></tp:taxon-name></italic> sp. nov. <bold>7</bold><italic><tp:taxon-name><tp:taxon-name-part taxon-name-part-type="genus" reg="Belisana">B.</tp:taxon-name-part><tp:taxon-name-part taxon-name-part-type="species" reg="majiang">majiang</tp:taxon-name-part></tp:taxon-name></italic> sp. nov. <bold>8</bold><italic><tp:taxon-name><tp:taxon-name-part taxon-name-part-type="genus" reg="Belisana">B.</tp:taxon-name-part><tp:taxon-name-part taxon-name-part-type="species" reg="nayong">nayong</tp:taxon-name-part></tp:taxon-name></italic> sp. nov. <bold>9</bold><italic><tp:taxon-name><tp:taxon-name-part taxon-name-part-type="genus" reg="Belisana">B.</tp:taxon-name-part><tp:taxon-name-part taxon-name-part-type="species" reg="qixingguan">qixingguan</tp:taxon-name-part></tp:taxon-name></italic> sp. nov. <bold>10</bold><italic><tp:taxon-name><tp:taxon-name-part taxon-name-part-type="genus" reg="Belisana">B.</tp:taxon-name-part><tp:taxon-name-part taxon-name-part-type="species" reg="wangchengi">wangchengi</tp:taxon-name-part></tp:taxon-name></italic> Wang, Yao &amp; Zhang, 2024 <bold>11</bold><italic><tp:taxon-name><tp:taxon-name-part taxon-name-part-type="genus" reg="Belisana">B.</tp:taxon-name-part><tp:taxon-name-part taxon-name-part-type="species" reg="xishui">xishui</tp:taxon-name-part></tp:taxon-name></italic> Chen, Zhang &amp; Zhu, 2009 <bold>12</bold><italic><tp:taxon-name><tp:taxon-name-part taxon-name-part-type="genus" reg="Belisana">B.</tp:taxon-name-part><tp:taxon-name-part taxon-name-part-type="species" reg="xiuwen">xiuwen</tp:taxon-name-part></tp:taxon-name></italic> sp. nov. <bold>13</bold><italic><tp:taxon-name><tp:taxon-name-part taxon-name-part-type="genus" reg="Belisana">B.</tp:taxon-name-part><tp:taxon-name-part taxon-name-part-type="species" reg="yanhe">yanhe</tp:taxon-name-part></tp:taxon-name></italic> Chen, Zhang &amp; Zhu, 2009 <bold>14</bold><italic><tp:taxon-name><tp:taxon-name-part taxon-name-part-type="genus" reg="Belisana">B.</tp:taxon-name-part><tp:taxon-name-part taxon-name-part-type="species" reg="yongcong">yongcong</tp:taxon-name-part></tp:taxon-name></italic> sp. nov. <bold>15</bold><italic><tp:taxon-name><tp:taxon-name-part taxon-name-part-type="genus" reg="Belisana">B.</tp:taxon-name-part><tp:taxon-name-part taxon-name-part-type="species" reg="yuhaoi">yuhaoi</tp:taxon-name-part></tp:taxon-name></italic> Yang &amp; Yao, 2023 <bold>16</bold><italic><tp:taxon-name><tp:taxon-name-part taxon-name-part-type="genus" reg="Belisana">B.</tp:taxon-name-part><tp:taxon-name-part taxon-name-part-type="species" reg="zhangi">zhangi</tp:taxon-name-part></tp:taxon-name></italic> Tong &amp; Li, 2007 <bold>17</bold><italic><tp:taxon-name><tp:taxon-name-part taxon-name-part-type="genus" reg="Belisana">B.</tp:taxon-name-part><tp:taxon-name-part taxon-name-part-type="species" reg="zhouxi">zhouxi</tp:taxon-name-part></tp:taxon-name></italic> sp. nov. <bold>18</bold><italic><tp:taxon-name><tp:taxon-name-part taxon-name-part-type="genus" reg="Belisana">B.</tp:taxon-name-part><tp:taxon-name-part taxon-name-part-type="species" reg="zunyi">zunyi</tp:taxon-name-part></tp:taxon-name></italic> sp. nov.</p></caption><graphic xmlns:xlink="http://www.w3.org/1999/xlink" xlink:href="zookeys-1216-265_article-132561__-g001.jpg" position="float" orientation="portrait" xlink:type="simple" id="oo_1161046.jpg"><uri content-type="original_file" xlink:type="simple">https://binary.pensoft.net/fig/1161046</uri></graphic></fig></tp:treatment-sec></tp:taxon-treatment>
