# Supplementary material for: ﻿Nine new spider species of Belisana Thorell, 1898 (Araneae, Pholcidae) from karst caves, with a list of species of the genus from Guizhou, southwestern China
Source: Zookeys. 2024 Oct 25;1216:265–302. doi: 10.3897/zookeys.1216.132561 (PMC11530764; doi:10.3897/zookeys.1216.132561)
Supplement: XML Treatment for Belisana zhangi [file zookeys.1216.132561-treatment9.xml]

<!DOCTYPE tp:taxon-treatment
  PUBLIC "-//TaxonX//DTD Taxonomic Treatment Publishing DTD v0 20100105//EN" "tax-treatment-NSO.dtd">
<tp:taxon-treatment xmlns:tp="http://www.plazi.org/taxpub"><tp:treatment-meta><kwd-group><label>Taxon classification</label><kwd>
              <named-content content-type="kingdom">Animalia</named-content>
            </kwd><kwd>
              <named-content content-type="order">Araneae</named-content>
            </kwd><kwd>
              <named-content content-type="family">Pholcidae</named-content>
            </kwd></kwd-group><mixed-citation publication-type="journal"><person-group><name><surname>Wang</surname><given-names>Bing</given-names></name><name><surname>Li</surname><given-names>Jinglin</given-names></name><name><surname>Li</surname><given-names>Shuqiang</given-names></name><name><surname>Yao</surname><given-names>Zhiyuan</given-names></name></person-group><article-title>﻿Nine new spider species of <italic><tp:taxon-name><tp:taxon-name-part taxon-name-part-type="genus" reg="Belisana">Belisana</tp:taxon-name-part></tp:taxon-name></italic> Thorell, 1898 (<tp:taxon-name><tp:taxon-name-part taxon-name-part-type="order">Araneae</tp:taxon-name-part></tp:taxon-name>, <tp:taxon-name><tp:taxon-name-part taxon-name-part-type="family">Pholcidae</tp:taxon-name-part></tp:taxon-name>) from karst caves, with a list of species of the genus from Guizhou, southwestern China</article-title><source>Zookeys</source><day>25</day><month>10</month><year>2024</year><volume>1216</volume><fpage>265</fpage><lpage>302</lpage><pub-id pub-id-type="doi">10.3897/zookeys.1216.132561</pub-id></mixed-citation></tp:treatment-meta><tp:nomenclature><label>﻿</label><tp:taxon-name>
            <object-id xmlns:xlink="http://www.w3.org/1999/xlink" content-type="arpha" xlink:type="simple">257E481B-38D6-5DC5-AAD1-5ABABE86F051</object-id>
            <tp:taxon-name-part taxon-name-part-type="genus" reg="Belisana">Belisana</tp:taxon-name-part>
            <tp:taxon-name-part taxon-name-part-type="species" reg="zhangi">zhangi</tp:taxon-name-part>
          </tp:taxon-name><tp:taxon-authority>Tong &amp; Li, 2007</tp:taxon-authority><xref ref-type="fig" rid="F16">Figs 16</xref><xref ref-type="fig" rid="F17">, 17</xref><xref ref-type="fig" rid="F23">, 23C, D</xref><xref ref-type="fig" rid="F25">, 25E, F</xref><tp:nomenclature-citation-list><tp:nomenclature-citation><tp:taxon-name>
                <tp:taxon-name-part taxon-name-part-type="genus" reg="Belisana">Belisana</tp:taxon-name-part>
                <tp:taxon-name-part taxon-name-part-type="species" reg="zhangi">zhangi</tp:taxon-name-part>
              </tp:taxon-name><comment><xref ref-type="bibr" rid="B7">Tong and Li 2007</xref>: 505, figs 1–6.</comment></tp:nomenclature-citation></tp:nomenclature-citation-list></tp:nomenclature><tp:treatment-sec sec-type="material" id="SECID0EQEBI"><title>Material examined.</title><p><bold>China</bold> • 1♂; Guizhou, Anshun, Puding County, Huachu Town, Jinqian Cave; <named-content xmlns:xlink="http://www.w3.org/1999/xlink" content-type="dwc:verbatimCoordinates" xlink:type="simple"><named-content content-type="geo-json" specific-use="{&#34;type&#34;:&#34;Point&#34;,&#34;coordinates&#34;:[105.625350,26.247250]}" id="NCID0E2EBI" xlink:type="simple">26°14.835'N, 105°37.521'E</named-content></named-content>; 3 May 2005; collector unknown; <named-content xmlns:xlink="http://www.w3.org/1999/xlink" content-type="dwc:institutional_code" xlink:title="Institute of Zoology, Chinese Academy of Sciences" xlink:href="http://grbio.org/institution/institute-zoology-chinese-academy-sciences" xlink:type="simple">IZCAS</named-content>-Ar45177 • 3♀; same data as for preceding; <named-content xmlns:xlink="http://www.w3.org/1999/xlink" content-type="dwc:institutional_code" xlink:title="Institute of Zoology, Chinese Academy of Sciences" xlink:href="http://grbio.org/institution/institute-zoology-chinese-academy-sciences" xlink:type="simple">IZCAS</named-content>-Ar45178–80.</p></tp:treatment-sec><tp:treatment-sec sec-type="diagnosis" id="SECID0EIFBI"><title>Diagnosis.</title><p>The species resembles <italic><tp:taxon-name><tp:taxon-name-part taxon-name-part-type="genus" reg="Belisana">B.</tp:taxon-name-part><tp:taxon-name-part taxon-name-part-type="species" reg="yuhaoi">yuhaoi</tp:taxon-name-part></tp:taxon-name></italic> Yang &amp; Yao, 2023 (<xref ref-type="bibr" rid="B10">Yang et al. 2023a</xref>: 178, figs 2A, B, 3A–D, 4A–H) by having similar bulbal apophysis (hooked; Fig. <xref ref-type="fig" rid="F17">17C</xref>) and epigyne (epigynal pockets on posterior part of epigynal plate, epigynal plate posteriorly curved; Figs <xref ref-type="fig" rid="F17">17A</xref>, <xref ref-type="fig" rid="F25">25E</xref>), but can be distinguished by procursus with nearly angular ventro-subdistal membranous lamella (arrow 1 in Figs <xref ref-type="fig" rid="F16">16C</xref>, <xref ref-type="fig" rid="F23">23C</xref> vs nearly round) and curved retrolateral membranous flap (f in Figs <xref ref-type="fig" rid="F16">16D</xref>, <xref ref-type="fig" rid="F23">23D</xref> vs angular), by male cheliceral distal apophyses pointing inwards (<abbrev xmlns:xlink="http://www.w3.org/1999/xlink" xlink:title="distal apophysis" id="ABBRID0EZGBI" xlink:type="simple">da</abbrev> in Fig. <xref ref-type="fig" rid="F17">17D</xref> vs downwards), and by vulval pore plates long elliptic (<abbrev xmlns:xlink="http://www.w3.org/1999/xlink" xlink:title="pore plate" id="ABBRID0EBHBI" xlink:type="simple">pp</abbrev> in Figs <xref ref-type="fig" rid="F17">17B</xref>, <xref ref-type="fig" rid="F25">25F</xref> vs nearly triangular).</p><fig id="F16" position="float" orientation="portrait"><object-id xmlns:xlink="http://www.w3.org/1999/xlink" content-type="doi" xlink:type="simple">10.3897/zookeys.1216.132561.figure16</object-id><object-id xmlns:xlink="http://www.w3.org/1999/xlink" content-type="arpha" xlink:type="simple">82CD42A0-43E5-5F7A-B665-839CF4B66E6E</object-id><label>Figure 16.</label><caption><p><italic><tp:taxon-name><tp:taxon-name-part taxon-name-part-type="genus" reg="Belisana">Belisana</tp:taxon-name-part><tp:taxon-name-part taxon-name-part-type="species" reg="zhangi">zhangi</tp:taxon-name-part></tp:taxon-name></italic> Tong &amp; Li, 2007, male <bold>A, B</bold> palp (<bold>A</bold> prolateral view <bold>B</bold> retrolateral view, arrow 1 points at ventral apophysis, arrow 2 points at retrolatero-proximal protrusion) <bold>C, D</bold> distal part of procursus (<bold>C</bold> prolateral view, arrow 1 points at ventro-subdistal membranous lamella, arrow 2 points at prolatero-distal membranous lamella <bold>D</bold> retrolateral view, arrow 1 points at sclerotized dorso-subdistal apophysis, arrow 2 points at retrolatero-distal spine). Abbreviations: b = bulb, <abbrev xmlns:xlink="http://www.w3.org/1999/xlink" xlink:title="bulbal apophysis" id="ABBRID0EMIBI" xlink:type="simple">ba</abbrev> = bulbal apophysis, e = embolus, f = flap, <abbrev xmlns:xlink="http://www.w3.org/1999/xlink" xlink:title="procursus" id="ABBRID0EQIBI" xlink:type="simple">pr</abbrev> = procursus. Scale bars: 0.10 (<bold>A, B</bold>); 0.02 (<bold>C, D</bold>).</p></caption><graphic xmlns:xlink="http://www.w3.org/1999/xlink" xlink:href="zookeys-1216-265_article-132561__-g016.jpg" position="float" orientation="portrait" xlink:type="simple" id="oo_1161061.jpg"><uri content-type="original_file" xlink:type="simple">https://binary.pensoft.net/fig/1161061</uri></graphic></fig><fig id="F17" position="float" orientation="portrait"><object-id xmlns:xlink="http://www.w3.org/1999/xlink" content-type="doi" xlink:type="simple">10.3897/zookeys.1216.132561.figure17</object-id><object-id xmlns:xlink="http://www.w3.org/1999/xlink" content-type="arpha" xlink:type="simple">6344F0F5-EACA-5BB1-9AEE-8459AB72CD48</object-id><label>Figure 17.</label><caption><p><italic><tp:taxon-name><tp:taxon-name-part taxon-name-part-type="genus" reg="Belisana">Belisana</tp:taxon-name-part><tp:taxon-name-part taxon-name-part-type="species" reg="zhangi">zhangi</tp:taxon-name-part></tp:taxon-name></italic> Tong &amp; Li, 2007, male (<bold>C–F</bold>) and female (<bold>A, B, G, H</bold>) <bold>A</bold> epigyne, ventral view <bold>B</bold> vulva, dorsal view <bold>C</bold> bulb, prolateral view <bold>D</bold> chelicerae, frontal view <bold>E–H</bold> habitus (<bold>E, G</bold> dorsal view <bold>F</bold> lateral view <bold>H</bold> ventral view). Abbreviations: <abbrev xmlns:xlink="http://www.w3.org/1999/xlink" xlink:title="anterior arch" id="ABBRID0EEKBI" xlink:type="simple">aa</abbrev> = anterior arch, b = bulb, <abbrev xmlns:xlink="http://www.w3.org/1999/xlink" xlink:title="bulbal apophysis" id="ABBRID0EIKBI" xlink:type="simple">ba</abbrev> = bulbal apophysis, <abbrev xmlns:xlink="http://www.w3.org/1999/xlink" xlink:title="distal apophysis" id="ABBRID0EMKBI" xlink:type="simple">da</abbrev> = distal apophysis, e = embolus, <abbrev xmlns:xlink="http://www.w3.org/1999/xlink" xlink:title="epigynal pocket" id="ABBRID0EQKBI" xlink:type="simple">ep</abbrev> = epigynal pocket, <abbrev xmlns:xlink="http://www.w3.org/1999/xlink" xlink:title="proximo-lateral apophysis" id="ABBRID0EUKBI" xlink:type="simple">pa</abbrev> = proximo-lateral apophysis, <abbrev xmlns:xlink="http://www.w3.org/1999/xlink" xlink:title="pore plate" id="ABBRID0EYKBI" xlink:type="simple">pp</abbrev> = pore plate. Scale bars: 0.10 (<bold>A–D</bold>); 0.40 (<bold>E–H</bold>).</p></caption><graphic xmlns:xlink="http://www.w3.org/1999/xlink" xlink:href="zookeys-1216-265_article-132561__-g017.jpg" position="float" orientation="portrait" xlink:type="simple" id="oo_1161062.jpg"><uri content-type="original_file" xlink:type="simple">https://binary.pensoft.net/fig/1161062</uri></graphic></fig></tp:treatment-sec><tp:treatment-sec sec-type="habitat" id="SECID0EFLBI"><title>Habitat.</title><p>The species was found in the dark zone inside the cave.</p></tp:treatment-sec><tp:treatment-sec sec-type="distribution" id="SECID0EKLBI"><title>Distribution.</title><p>China (Guangxi, type locality; Guizhou, Fig. <xref ref-type="fig" rid="F1">1</xref>).</p></tp:treatment-sec><tp:treatment-sec><!--Section generated to contain objects referenced in tp:taxon-treatment.--><fig id="F23" position="float" orientation="portrait"><object-id xmlns:xlink="http://www.w3.org/1999/xlink" content-type="doi" xlink:type="simple">10.3897/zookeys.1216.132561.figure23</object-id><object-id xmlns:xlink="http://www.w3.org/1999/xlink" content-type="arpha" xlink:type="simple">28FFF4C8-FB0E-57DD-8A0C-948DAB19E5F1</object-id><label>Figure 23.</label><caption><p>Procursus in prolateral and retrolateral views (The arrows point at the same structures as those shown in the photos of each species) <bold>A, B</bold><italic><tp:taxon-name><tp:taxon-name-part taxon-name-part-type="genus" reg="Belisana">Belisana</tp:taxon-name-part><tp:taxon-name-part taxon-name-part-type="species" reg="yongcong">yongcong</tp:taxon-name-part></tp:taxon-name></italic> sp. nov. <bold>C, D</bold><italic><tp:taxon-name><tp:taxon-name-part taxon-name-part-type="genus" reg="Belisana">B.</tp:taxon-name-part><tp:taxon-name-part taxon-name-part-type="species" reg="zhangi">zhangi</tp:taxon-name-part></tp:taxon-name></italic> Tong &amp; Li, 2007 <bold>E, F</bold><italic><tp:taxon-name><tp:taxon-name-part taxon-name-part-type="genus" reg="Belisana">B.</tp:taxon-name-part><tp:taxon-name-part taxon-name-part-type="species" reg="zhouxi">zhouxi</tp:taxon-name-part></tp:taxon-name></italic> sp. nov. <bold>G, H</bold><italic><tp:taxon-name><tp:taxon-name-part taxon-name-part-type="genus" reg="Belisana">B.</tp:taxon-name-part><tp:taxon-name-part taxon-name-part-type="species" reg="zunyi">zunyi</tp:taxon-name-part></tp:taxon-name></italic> sp. nov. Abbreviation: f = flap. Scale bars: 0.10.</p></caption><graphic xmlns:xlink="http://www.w3.org/1999/xlink" xlink:href="zookeys-1216-265_article-132561__-g023.jpg" position="float" orientation="portrait" xlink:type="simple" id="oo_1161068.jpg"><uri content-type="original_file" xlink:type="simple">https://binary.pensoft.net/fig/1161068</uri></graphic></fig><fig id="F25" position="float" orientation="portrait"><object-id xmlns:xlink="http://www.w3.org/1999/xlink" content-type="doi" xlink:type="simple">10.3897/zookeys.1216.132561.figure25</object-id><object-id xmlns:xlink="http://www.w3.org/1999/xlink" content-type="arpha" xlink:type="simple">0C3BCBB5-1366-5FAD-8E74-FF7C0410794E</object-id><label>Figure 25.</label><caption><p>Female genitalia in ventral and dorsal views <bold>A, B</bold><italic><tp:taxon-name><tp:taxon-name-part taxon-name-part-type="genus" reg="Belisana">Belisana</tp:taxon-name-part><tp:taxon-name-part taxon-name-part-type="species" reg="xiuwen">xiuwen</tp:taxon-name-part></tp:taxon-name></italic> sp. nov. <bold>C, D</bold><italic><tp:taxon-name><tp:taxon-name-part taxon-name-part-type="genus" reg="Belisana">B.</tp:taxon-name-part><tp:taxon-name-part taxon-name-part-type="species" reg="yongcong">yongcong</tp:taxon-name-part></tp:taxon-name></italic> sp. nov. <bold>E, F</bold><italic><tp:taxon-name><tp:taxon-name-part taxon-name-part-type="genus" reg="Belisana">B.</tp:taxon-name-part><tp:taxon-name-part taxon-name-part-type="species" reg="zhangi">zhangi</tp:taxon-name-part></tp:taxon-name></italic> Tong &amp; Li, 2007 <bold>G, H</bold><italic><tp:taxon-name><tp:taxon-name-part taxon-name-part-type="genus" reg="Belisana">B.</tp:taxon-name-part><tp:taxon-name-part taxon-name-part-type="species" reg="zhouxi">zhouxi</tp:taxon-name-part></tp:taxon-name></italic> sp. nov. <bold>I, J</bold><italic><tp:taxon-name><tp:taxon-name-part taxon-name-part-type="genus" reg="Belisana">B.</tp:taxon-name-part><tp:taxon-name-part taxon-name-part-type="species" reg="zunyi">zunyi</tp:taxon-name-part></tp:taxon-name></italic> sp. nov. Abbreviations: <abbrev xmlns:xlink="http://www.w3.org/1999/xlink" xlink:title="anterior arch" id="ABBRID0ENNCI" xlink:type="simple">aa</abbrev> = anterior arch, <abbrev xmlns:xlink="http://www.w3.org/1999/xlink" xlink:title="epigynal pocket" id="ABBRID0ERNCI" xlink:type="simple">ep</abbrev> = epigynal pocket, <abbrev xmlns:xlink="http://www.w3.org/1999/xlink" xlink:title="pore plate" id="ABBRID0EVNCI" xlink:type="simple">pp</abbrev> = pore plate. Scale bars: 0.10.</p></caption><graphic xmlns:xlink="http://www.w3.org/1999/xlink" xlink:href="zookeys-1216-265_article-132561__-g025.jpg" position="float" orientation="portrait" xlink:type="simple" id="oo_1161070.jpg"><uri content-type="original_file" xlink:type="simple">https://binary.pensoft.net/fig/1161070</uri></graphic></fig><fig id="F1" position="float" orientation="portrait"><object-id xmlns:xlink="http://www.w3.org/1999/xlink" content-type="doi" xlink:type="simple">10.3897/zookeys.1216.132561.figure1</object-id><object-id xmlns:xlink="http://www.w3.org/1999/xlink" content-type="arpha" xlink:type="simple">F748F383-F6DF-5279-A311-340488162760</object-id><label>Figure 1.</label><caption><p>Distribution records of the <italic><tp:taxon-name><tp:taxon-name-part taxon-name-part-type="genus" reg="Belisana">Belisana</tp:taxon-name-part></tp:taxon-name></italic> species from Guizhou, China <bold>1</bold><italic><tp:taxon-name><tp:taxon-name-part taxon-name-part-type="genus" reg="Belisana">Belisana</tp:taxon-name-part><tp:taxon-name-part taxon-name-part-type="species" reg="bijie">bijie</tp:taxon-name-part></tp:taxon-name></italic> sp. nov. <bold>2</bold><italic><tp:taxon-name><tp:taxon-name-part taxon-name-part-type="genus" reg="Belisana">B.</tp:taxon-name-part><tp:taxon-name-part taxon-name-part-type="species" reg="daji">daji</tp:taxon-name-part></tp:taxon-name></italic> Chen, Zhang &amp; Zhu, 2009 <bold>3</bold><italic><tp:taxon-name><tp:taxon-name-part taxon-name-part-type="genus" reg="Belisana">B.</tp:taxon-name-part><tp:taxon-name-part taxon-name-part-type="species" reg="douqing">douqing</tp:taxon-name-part></tp:taxon-name></italic> Chen, Zhang &amp; Zhu, 2009 <bold>4</bold><italic><tp:taxon-name><tp:taxon-name-part taxon-name-part-type="genus" reg="Belisana">B.</tp:taxon-name-part><tp:taxon-name-part taxon-name-part-type="species" reg="galeiformis">galeiformis</tp:taxon-name-part></tp:taxon-name></italic> Zhang &amp; Peng, 2011 <bold>5</bold><italic><tp:taxon-name><tp:taxon-name-part taxon-name-part-type="genus" reg="Belisana">B.</tp:taxon-name-part><tp:taxon-name-part taxon-name-part-type="species" reg="lii">lii</tp:taxon-name-part></tp:taxon-name></italic> Chen, Yu &amp; Guo, 2016 <bold>6</bold><italic><tp:taxon-name><tp:taxon-name-part taxon-name-part-type="genus" reg="Belisana">B.</tp:taxon-name-part><tp:taxon-name-part taxon-name-part-type="species" reg="liupanshui">liupanshui</tp:taxon-name-part></tp:taxon-name></italic> sp. nov. <bold>7</bold><italic><tp:taxon-name><tp:taxon-name-part taxon-name-part-type="genus" reg="Belisana">B.</tp:taxon-name-part><tp:taxon-name-part taxon-name-part-type="species" reg="majiang">majiang</tp:taxon-name-part></tp:taxon-name></italic> sp. nov. <bold>8</bold><italic><tp:taxon-name><tp:taxon-name-part taxon-name-part-type="genus" reg="Belisana">B.</tp:taxon-name-part><tp:taxon-name-part taxon-name-part-type="species" reg="nayong">nayong</tp:taxon-name-part></tp:taxon-name></italic> sp. nov. <bold>9</bold><italic><tp:taxon-name><tp:taxon-name-part taxon-name-part-type="genus" reg="Belisana">B.</tp:taxon-name-part><tp:taxon-name-part taxon-name-part-type="species" reg="qixingguan">qixingguan</tp:taxon-name-part></tp:taxon-name></italic> sp. nov. <bold>10</bold><italic><tp:taxon-name><tp:taxon-name-part taxon-name-part-type="genus" reg="Belisana">B.</tp:taxon-name-part><tp:taxon-name-part taxon-name-part-type="species" reg="wangchengi">wangchengi</tp:taxon-name-part></tp:taxon-name></italic> Wang, Yao &amp; Zhang, 2024 <bold>11</bold><italic><tp:taxon-name><tp:taxon-name-part taxon-name-part-type="genus" reg="Belisana">B.</tp:taxon-name-part><tp:taxon-name-part taxon-name-part-type="species" reg="xishui">xishui</tp:taxon-name-part></tp:taxon-name></italic> Chen, Zhang &amp; Zhu, 2009 <bold>12</bold><italic><tp:taxon-name><tp:taxon-name-part taxon-name-part-type="genus" reg="Belisana">B.</tp:taxon-name-part><tp:taxon-name-part taxon-name-part-type="species" reg="xiuwen">xiuwen</tp:taxon-name-part></tp:taxon-name></italic> sp. nov. <bold>13</bold><italic><tp:taxon-name><tp:taxon-name-part taxon-name-part-type="genus" reg="Belisana">B.</tp:taxon-name-part><tp:taxon-name-part taxon-name-part-type="species" reg="yanhe">yanhe</tp:taxon-name-part></tp:taxon-name></italic> Chen, Zhang &amp; Zhu, 2009 <bold>14</bold><italic><tp:taxon-name><tp:taxon-name-part taxon-name-part-type="genus" reg="Belisana">B.</tp:taxon-name-part><tp:taxon-name-part taxon-name-part-type="species" reg="yongcong">yongcong</tp:taxon-name-part></tp:taxon-name></italic> sp. nov. <bold>15</bold><italic><tp:taxon-name><tp:taxon-name-part taxon-name-part-type="genus" reg="Belisana">B.</tp:taxon-name-part><tp:taxon-name-part taxon-name-part-type="species" reg="yuhaoi">yuhaoi</tp:taxon-name-part></tp:taxon-name></italic> Yang &amp; Yao, 2023 <bold>16</bold><italic><tp:taxon-name><tp:taxon-name-part taxon-name-part-type="genus" reg="Belisana">B.</tp:taxon-name-part><tp:taxon-name-part taxon-name-part-type="species" reg="zhangi">zhangi</tp:taxon-name-part></tp:taxon-name></italic> Tong &amp; Li, 2007 <bold>17</bold><italic><tp:taxon-name><tp:taxon-name-part taxon-name-part-type="genus" reg="Belisana">B.</tp:taxon-name-part><tp:taxon-name-part taxon-name-part-type="species" reg="zhouxi">zhouxi</tp:taxon-name-part></tp:taxon-name></italic> sp. nov. <bold>18</bold><italic><tp:taxon-name><tp:taxon-name-part taxon-name-part-type="genus" reg="Belisana">B.</tp:taxon-name-part><tp:taxon-name-part taxon-name-part-type="species" reg="zunyi">zunyi</tp:taxon-name-part></tp:taxon-name></italic> sp. nov.</p></caption><graphic xmlns:xlink="http://www.w3.org/1999/xlink" xlink:href="zookeys-1216-265_article-132561__-g001.jpg" position="float" orientation="portrait" xlink:type="simple" id="oo_1161046.jpg"><uri content-type="original_file" xlink:type="simple">https://binary.pensoft.net/fig/1161046</uri></graphic></fig></tp:treatment-sec><ref-list><ref id="B7"><mixed-citation xmlns:xlink="http://www.w3.org/1999/xlink" xlink:type="simple"><person-group><name name-style="western"><surname>Tong</surname><given-names>Y</given-names></name><name name-style="western"><surname>Li</surname><given-names>S</given-names></name></person-group> (<year>2007</year>) <article-title>A new six-eyed pholcid spider (<tp:taxon-name><tp:taxon-name-part taxon-name-part-type="order">Araneae</tp:taxon-name-part></tp:taxon-name>, <tp:taxon-name><tp:taxon-name-part taxon-name-part-type="family">Pholcidae</tp:taxon-name-part></tp:taxon-name>) from Karst Tiankeng of Leye County, Guangxi, China.</article-title><source>Acta Zootaxonomica Sinica</source><volume>32</volume>: <fpage>505</fpage>–<lpage>507</lpage>.</mixed-citation></ref><ref id="B10"><mixed-citation xmlns:xlink="http://www.w3.org/1999/xlink" xlink:type="simple"><person-group><name name-style="western"><surname>Yang</surname><given-names>L</given-names></name><name name-style="western"><surname>Zhao</surname><given-names>F</given-names></name><name name-style="western"><surname>He</surname><given-names>Q</given-names></name><name name-style="western"><surname>Yao</surname><given-names>Z</given-names></name></person-group> (<year>2023a</year>) <article-title>A survey of pholcid spiders (<tp:taxon-name><tp:taxon-name-part taxon-name-part-type="order">Araneae</tp:taxon-name-part></tp:taxon-name>, <tp:taxon-name><tp:taxon-name-part taxon-name-part-type="family">Pholcidae</tp:taxon-name-part></tp:taxon-name>) from Guiyang, Guizhou Province, China.</article-title><source>ZooKeys</source><volume>1186</volume>: <fpage>175</fpage>–<lpage>184</lpage>. <ext-link xlink:href="10.3897/zookeys.1186.105736" ext-link-type="doi" xlink:type="simple">https://doi.org/10.3897/zookeys.1186.105736</ext-link></mixed-citation></ref></ref-list></tp:taxon-treatment>
